# Supplementary material for: Do virtual reality-based therapies affect symptomatology and psychosocial functioning in schizophrenia spectrum disorders: systematic review and meta-analysis
Source: BJPsych Open. 2026 Jun 18;12(4):e165. doi: 10.1192/bjo.2026.12012 (PMC13276771; doi:10.1192/bjo.2026.12012)
Supplement: Colgan et al. supplementary material 1 — Colgan et al. supplementary material [file S2056472426120122sup001.xlsx]

## Sheet: Sheet1
Measure	Study_Removed	estimate	se	zval	pval	ci.lb	ci.ub	Q	Qp	tau2	I2	H2
PANSS_Total_MA	Dellazizzio	0.606637	0.293668	2.06572	0.0388547	0.031058	1.18222	1.15043	0.88619	0	0	1
PANSS_Total_MA	Du Sert	0.53035	0.264728	2.00338	0.0451364	0.0114938	1.04921	1.42527	0.839792	0	0	1
PANSS_Total_MA	Li	0.541363	0.287112	1.88555	0.0593561	-0.0213661	1.10409	1.41775	0.841104	0	0	1
PANSS_Total_MA	Liang	0.591472	0.290161	2.03843	0.0415071	0.0227672	1.16018	1.22956	0.873208	0	0	1
PANSS_Total_MA	Vass.1	0.518788	0.263514	1.96873	0.0489842	0.00230973	1.03527	1.39945	0.844291	0	0	1
PANSS_Total_MA	Vass.2	0.405049	0.278055	1.45672	0.145194	-0.13993	0.950027	0.185868	0.99594	0	0	1
PANSS_Positive_MA	Dellazizzio	0.0648953	0.305885	0.212156	0.831985	-0.534628	0.664419	0.75313	0.860642	0	0	1
PANSS_Positive_MA	Du Sert	0.0864372	0.273769	0.315731	0.752207	-0.45014	0.623014	0.648699	0.885199	0	0	1
PANSS_Positive_MA	Liang	0.0778368	0.302466	0.257341	0.796916	-0.514986	0.670659	0.801536	0.849099	0	0	1
PANSS_Positive_MA	Nijman	0.243882	0.311998	0.78168	0.434402	-0.367622	0.855386	0.410503	0.938064	0	0	1
PANSS_Positive_MA	Vass	0.162914	0.279356	0.583176	0.559775	-0.384614	0.710441	0.750068	0.861369	0	0	1
PANSS_Negative_MA	Dellazizzio	0.242658	0.257369	0.942843	0.345761	-0.261775	0.747092	1.82741	0.767463	0	0	1
PANSS_Negative_MA	Du Sert	0.212685	0.237256	0.896439	0.370018	-0.252327	0.677697	1.91557	0.751284	0	0	1
PANSS_Negative_MA	Li	0.149475	0.255604	0.584791	0.558688	-0.3515	0.65045	1.68389	0.793643	0	0	1
PANSS_Negative_MA	Liang	0.285049	0.254251	1.12113	0.262232	-0.213274	0.783372	1.39543	0.844988	0	0	1
PANSS_Negative_MA	Nijman	0.245969	0.260754	0.943296	0.345529	-0.265101	0.757038	1.82239	0.768383	0	0	1
PANSS_Negative_MA	Vass	0.103181	0.246728	0.418198	0.675802	-0.380396	0.586758	0.647728	0.957615	0	0	1
PANSS_General_MA	Du Sert	0.0801959	0.362383	0.221302	0.824858	-0.630061	0.790453	1.02683	0.310903	0.00690978	2.61325	1.02683
PANSS_General_MA	Liang	-0.0520993	0.429773	-0.121225	0.903513	-0.894438	0.79024	0.794027	0.372885	0	0	1
PANSS_General_MA	Nijman	0.523422	0.458504	1.14159	0.253626	-0.37523	1.42207	0.0360886	0.849333	0	0	1
Depression_MA	Dellazizzio	-0.0421958	0.329051	-0.128235	0.897963	-0.687124	0.602733	0.399184	0.819065	0	0	1
Depression_MA	Du Sert	-0.246898	0.290623	-0.849549	0.395576	-0.816508	0.322712	0.41063	0.814391	0	0	1
Depression_MA	Nijman	-0.217398	0.337893	-0.643394	0.519968	-0.879657	0.44486	0.969334	0.615902	0	0	1
Depression_MA	Pot-Kolder	-0.197159	0.330783	-0.596037	0.551151	-0.845481	0.451164	0.997769	0.607207	0	0	1
GPTS	Berkhof	0.229702	0.352453	0.651724	0.514579	-0.461092	0.920496	0.750192	0.386415	0	0	1
GPTS	Nijman	0.515988	0.322306	1.60093	0.109393	-0.115719	1.1477	0.00796764	0.928874	0	0	1
GPTS	Pot-Kolder	0.259736	0.315429	0.823439	0.410258	-0.358492	0.877965	0.748336	0.387004	0	0	1
PANSS_excited_MA	Dellazizzio	-0.268516	0.537893	-0.499199	0.617639	-1.32277	0.785735	0.0241631	0.876471	0	0	1
PANSS_excited_MA	Vass.1	0.120998	0.399543	0.302842	0.76201	-0.662091	0.904088	0.467164	0.494295	0	0	1
PANSS_excited_MA	Vass.2	0.189774	0.458504	0.413898	0.678949	-0.708877	1.08842	0.429067	0.512447	0	0	1
