# Supplementary material for: Do virtual reality-based therapies affect symptomatology and psychosocial functioning in schizophrenia spectrum disorders: systematic review and meta-analysis
Source: BJPsych Open. 2026 Jun 18;12(4):e165. doi: 10.1192/bjo.2026.12012 (PMC13276771; doi:10.1192/bjo.2026.12012)
Supplement: Colgan et al. supplementary material 2 — Colgan et al. supplementary material [file S2056472426120122sup002.xlsx]

## Sheet: Sheet1
Measure	Study_Removed	estimate	se	zval	pval	ci.lb	ci.ub	Q	Qp	tau2	I2	H2
PANSS_Total_MA_FU	Dellazizzio	0.600945	0.408532	1.47098	0.141295	-0.199764	1.40165	0.44319	0.505587	0	0	1
PANSS_Total_MA_FU	Liang	0.56521	0.40974	1.37944	0.16776	-0.237865	1.36829	0.546336	0.459819	0	0	1
PANSS_Total_MA_FU	Vass	0.346232	0.374952	0.923404	0.355797	-0.38866	1.08112	0.00691835	0.933711	0	0	1
PANSS_P_MA_FU	Dellazizzio	0.054219	0.313147	0.173142	0.862539	-0.559538	0.667976	0.704875	0.702972	0	0	1
PANSS_P_MA_FU	Liang	-0.0704774	0.352068	-0.200182	0.841339	-0.760517	0.619562	0.421712	0.809891	0	0	1
PANSS_P_MA_FU	Nijman	0.204664	0.366185	0.558908	0.576224	-0.513046	0.922374	0.146665	0.929292	0	0	1
PANSS_P_MA_FU	Vass	-0.0224552	0.330342	-0.0679756	0.945805	-0.669914	0.625004	0.573427	0.750727	0	0	1
PANSS_N_MA_FU	Dellazizzio	0.278848	0.313553	0.889316	0.373833	-0.335705	0.893401	1.12367	0.570162	0	0	1
PANSS_N_MA_FU	Liang	0.341328	0.314052	1.08685	0.277103	-0.274203	0.956859	0.807306	0.667876	0	0	1
PANSS_N_MA_FU	Nijman	0.258229	0.323771	0.797566	0.425122	-0.37635	0.892807	1.16345	0.558934	0	0	1
PANSS_N_MA_FU	Vass	0.116478	0.297747	0.391196	0.695652	-0.467096	0.700052	0.118811	0.942324	0	0	1
BDI_MA_FU	Dellazizzio	1.01439	0.871014	1.1646	0.24418	-0.69277	2.72154	5.33363	0.0209177	1.23392	81.2511	5.33363
BDI_MA_FU	Nijman	0.830358	1.07066	0.775556	0.438011	-1.2681	2.92882	7.46256	0.00629952	1.9856	86.5998	7.46256
BDI_MA_FU	Pot-Kolder	-0.0135703	0.360967	-0.0375942	0.970011	-0.721054	0.693913	0.302662	0.582218	0	0	1
